# Supplementary material for: Machine Learning Model for Prediction of Development of Cancer Stem Cell Subpopulation in Tumurs Subjected to Polystyrene Nanoparticles
Source: Toxics. 2024 May 10;12(5):354. doi: 10.3390/toxics12050354 (PMC11125870; doi:10.3390/toxics12050354)
Supplement: Supplementary file 1 [file toxics-12-00354-s001.zip]

Archive with 12 entries (12 files):
- Figure S01.tif
- Figure S02.tif
- Figure S03.tif
- Figure S04.tif
- Figure S05.tif
- Figure S06.tif
- Figure S07.tif
- Figure S08.tif
- Figure S09.tif
- Figure S10.tif
- Figure S11.tif
- Table S1.pdf
